# Supplementary material for: Evaluation of the Anticancer Activity of Phytomolecules Conjugated Gold Nanoparticles Synthesized by Aqueous Extracts of Zingiber officinale (Ginger) and Nigella sativa L. Seeds (Black Cumin)
Source: Materials (Basel). 2021 Jun 18;14(12):3368. doi: 10.3390/ma14123368 (PMC8234714; doi:10.3390/ma14123368)
Supplement: Supplementary file 1 [file materials-14-03368-s001.zip]

Archive with 1 entries (1 files):
- materials-1222218-supplementary.pdf
